# Supplementary material for: Exploring the Effects of Freeze-Dried Sourdoughs with Lactiplantibacillus pentosus 129 and Limosilactobacillus fermentum 139 on the Quality of Long-Fermentation Bread
Source: Microorganisms. 2024 Jun 14;12(6):1199. doi: 10.3390/microorganisms12061199 (PMC11205311; doi:10.3390/microorganisms12061199)
Supplement: Supplementary file 1 [file microorganisms-12-01199-s001.zip]

Archive with 1 entries (1 files):
- microorganisms-3009712-supplementary.pdf
